# Supplementary material for: Genome-Wide Association Study Reveals CLEC7A and PROM1 as Potential Regulators of Paracoccidioides brasiliensis-Induction of Cytokine Production in Peripheral Blood Mononuclear Cells
Source: J Fungi (Basel). 2023 Mar 30;9(4):428. doi: 10.3390/jof9040428 (PMC10144159; doi:10.3390/jof9040428)
Supplement: Supplementary file 1 [file jof-09-00428-s001.zip]

Archive with 1 entries (1 files):
- jof-2177805-supplementary.pdf
